# Supplementary material for: Rational Design of a Fluorescent Chromophore as a Calcium Receptor via DFT and Multivariate Approaches
Source: Molecules. 2022 Sep 22;27(19):6248. doi: 10.3390/molecules27196248 (PMC9572636; doi:10.3390/molecules27196248)
Supplement: Supplementary file 1 [file molecules-27-06248-s001.zip]

Archive with 1 entries (1 files):
- molecules-1913184-supplementary.pdf
